# Supplementary material for: Narcissism in independent and interdependent cultures
Source: Pers Individ Dif. Author manuscript; Available in PMC 2021 Jul 19. (PMC7611310; doi:10.1016/j.paid.2021.110716)
Supplement: Supplementary Materials [file EMS130372-supplement-Supplementary_Materials.zip]

Archive with 4 entries (4 files):
- 1-s2.0-S019188692100091X-mmc1.docx
- 1-s2.0-S019188692100091X-mmc2.docx
- 1-s2.0-S019188692100091X-mmc3.docx
- 1-s2.0-S019188692100091X-mmc4.docx
